# Supplementary material for: Phytotoxic Activity of Myrciaria cuspidata O. Berg, a Dominant Myrtaceae Woodland Tree Native of Brazil
Source: Plants (Basel). 2024 Nov 23;13(23):3293. doi: 10.3390/plants13233293 (PMC11644669; doi:10.3390/plants13233293)
Supplement: Supplementary file 1 [file plants-13-03293-s001.zip]

Archive with 1 entries (1 files):
- plants-3253370-supplementary.pdf
